# Supplementary material for: The role of thermal physiology in recent declines of birds in a biodiversity hotspot
Source: Conserv Physiol. 2015 Nov 13;3(1):cov048. doi: 10.1093/conphys/cov048 (PMC4778484; doi:10.1093/conphys/cov048)
Supplement: Supplementary Data [file cov048supp.zip]

Archive with 2 entries (2 files):
- cov048supp.docx
- manifest.xml
