# Supplementary material for: The role of thermal physiology in recent declines of birds in a biodiversity hotspot
Source: Conserv Physiol. 2015 Nov 13;3(1):cov048. doi: 10.1093/conphys/cov048 (PMC4778484; doi:10.1093/conphys/cov048)
Supplement: Supplementary Data [file cov048supp.zip › manifest.xml]

<?xml version="1.0" encoding="ISO-8859-1"?>
<!DOCTYPE datasupp PUBLIC "-//HIGHWIRE//DTD HighWire Data Supplement Manifest//EN" "http://schema.highwire.org/private/dtd/hwx/datasupplement_manifest.dtd">
<datasupp sitecode="conphys">
<resource type="resourceid">cov048</resource>
<linktext>Supplementary Data</linktext>
<title>Supplementary Data</title>
<description>Supplementary Data</description>
<file>
<filename>cov048supp.docx</filename>
<linktext>Supplementary Data</linktext>
<title>Supplementary Data</title>
<description>Docx file</description>
</file>
</datasupp>
